# Supplementary material for: Patterns of Species Richness and Distribution of the Genus Laelia s.l. vs. Laelia s.s. (Laeliinae: Epidendroideae: Orchidaceae) in Mexico: Taxonomic Contribution and Conservation Implications
Source: Plants (Basel). 2022 Oct 17;11(20):2742. doi: 10.3390/plants11202742 (PMC9609499; doi:10.3390/plants11202742)
Supplement: Supplementary file 1 [file plants-11-02742-s001.zip]

Archive with 1 entries (1 files):
- plants-1889848-supplementary.pdf
